# Supplementary material for: So Long and Thanks for All the Fish: Overexploitation of the Regionally Endemic Galapagos Grouper Mycteroperca olfax (Jenyns, 1840)
Source: PLoS One. 2016 Oct 25;11(10):e0165167. doi: 10.1371/journal.pone.0165167 (PMC5079586; doi:10.1371/journal.pone.0165167)
Supplement: S1 File — Raw data for all analyses conducted in this paper. (CSV) [file pone.0165167.s001.csv]

year "tl"
1 "1983" 24
2 "1983" 24
3 "1983" 24
4 "1983" 24
5 "1983" 24
6 "1983" 24
7 "1983" 24
8 "1983" 24
9 "1983" 24
10 "1983" 24
11 "1983" 24
12 "1983" 24
13 "1983" 24
14 "1983" 24
15 "1983" 24
16 "1983" 24
17 "1983" 24
18 "1983" 27
19 "1983" 30
20 "1983" 30
21 "1983" 30
22 "1983" 30
23 "1983" 30
24 "1983" 30
25 "1983" 30
26 "1983" 30
27 "1983" 30
28 "1983" 33
29 "1983" 33
30 "1983" 33
31 "1983" 33
32 "1983" 33
33 "1983" 33
34 "1983" 33
35 "1983" 33
36 "1983" 33
37 "1983" 33
38 "1983" 33
39 "1983" 33
40 "1983" 36
41 "1983" 36
42 "1983" 36
43 "1983" 36
44 "1983" 36
45 "1983" 36
46 "1983" 36
47 "1983" 36
48 "1983" 36
49 "1983" 36
50 "1983" 36
51 "1983" 36
52 "1983" 36
53 "1983" 36
54 "1983" 36
55 "1983" 36
56 "1983" 36
57 "1983" 36
58 "1983" 36
59 "1983" 36
60 "1983" 36
61 "1983" 36
62 "1983" 36
63 "1983" 36
64 "1983" 36
65 "1983" 36
66 "1983" 36
67 "1983" 36
68 "1983" 36
69 "1983" 36
70 "1983" 36
71 "1983" 36
72 "1983" 36
73 "1983" 36
74 "1983" 36
75 "1983" 36
76 "1983" 36
77 "1983" 36
78 "1983" 36
79 "1983" 36
80 "1983" 36
81 "1983" 36
82 "1983" 36
83 "1983" 36
84 "1983" 36
85 "1983" 36
86 "1983" 45
87 "1983" 45
88 "1983" 45
89 "1983" 45
90 "1983" 45
91 "1983" 45
92 "1983" 45
93 "1983" 45
94 "1983" 45
95 "1983" 45
96 "1983" 45
97 "1983" 45
98 "1983" 45
99 "1983" 45
100 "1983" 45
101 "1983" 45
102 "1983" 45
103 "1983" 45
104 "1983" 45
105 "1983" 45
106 "1983" 45
107 "1983" 45
108 "1983" 45
109 "1983" 45
110 "1983" 45
111 "1983" 45
112 "1983" 45
113 "1983" 45
114 "1983" 45
115 "1983" 45
116 "1983" 45
117 "1983" 45
118 "1983" 45
119 "1983" 45
120 "1983" 45
121 "1983" 45
122 "1983" 45
123 "1983" 45
124 "1983" 45
125 "1983" 45
126 "1983" 45
127 "1983" 45
128 "1983" 45
129 "1983" 45
130 "1983" 45
131 "1983" 45
132 "1983" 45
133 "1983" 45
134 "1983" 45
135 "1983" 45
136 "1983" 45
137 "1983" 45
138 "1983" 45
139 "1983" 45
140 "1983" 45
141 "1983" 45
142 "1983" 45
143 "1983" 45
144 "1983" 45
145 "1983" 45
146 "1983" 45
147 "1983" 45
148 "1983" 45
149 "1983" 45
150 "1983" 45
151 "1983" 45
152 "1983" 45
153 "1983" 45
154 "1983" 45
155 "1983" 45
156 "1983" 45
157 "1983" 45
158 "1983" 45
159 "1983" 45
160 "1983" 45
161 "1983" 45
162 "1983" 45
163 "1983" 45
164 "1983" 45
165 "1983" 45
166 "1983" 45
167 "1983" 45
168 "1983" 45
169 "1983" 45
170 "1983" 45
171 "1983" 45
172 "1983" 45
173 "1983" 45
174 "1983" 45
175 "1983" 45
176 "1983" 45
177 "1983" 45
178 "1983" 45
179 "1983" 45
180 "1983" 45
181 "1983" 45
182 "1983" 45
183 "1983" 45
184 "1983" 45
185 "1983" 45
186 "1983" 45
187 "1983" 45
188 "1983" 45
189 "1983" 45
190 "1983" 45
191 "1983" 45
192 "1983" 45
193 "1983" 45
194 "1983" 45
195 "1983" 45
196 "1983" 45
197 "1983" 45
198 "1983" 45
199 "1983" 45
200 "1983" 45
201 "1983" 45
202 "1983" 45
203 "1983" 45
204 "1983" 45
205 "1983" 45
206 "1983" 45
207 "1983" 45
208 "1983" 45
209 "1983" 45
210 "1983" 45
211 "1983" 45
212 "1983" 45
213 "1983" 45
214 "1983" 45
215 "1983" 45
216 "1983" 45
217 "1983" 45
218 "1983" 45
219 "1983" 45
220 "1983" 45
221 "1983" 45
222 "1983" 45
223 "1983" 45
224 "1983" 45
225 "1983" 45
226 "1983" 45
227 "1983" 45
228 "1983" 45
229 "1983" 45
230 "1983" 45
231 "1983" 45
232 "1983" 45
233 "1983" 45
234 "1983" 45
235 "1983" 45
236 "1983" 45
237 "1983" 45
238 "1983" 45
239 "1983" 45
240 "1983" 45
241 "1983" 45
242 "1983" 45
243 "1983" 45
244 "1983" 45
245 "1983" 45
246 "1983" 45
247 "1983" 45
248 "1983" 45
249 "1983" 45
250 "1983" 45
251 "1983" 45
252 "1983" 45
253 "1983" 45
254 "1983" 45
255 "1983" 45
256 "1983" 45
257 "1983" 45
258 "1983" 45
259 "1983" 45
260 "1983" 45
261 "1983" 45
262 "1983" 45
263 "1983" 45
264 "1983" 45
265 "1983" 45
266 "1983" 45
267 "1983" 45
268 "1983" 45
269 "1983" 45
270 "1983" 45
271 "1983" 45
272 "1983" 45
273 "1983" 45
274 "1983" 45
275 "1983" 45
276 "1983" 45
277 "1983" 45
278 "1983" 45
279 "1983" 45
280 "1983" 45
281 "1983" 45
282 "1983" 45
283 "1983" 45
284 "1983" 45
285 "1983" 45
286 "1983" 45
287 "1983" 45
288 "1983" 45
289 "1983" 45
290 "1983" 45
291 "1983" 45
292 "1983" 45
293 "1983" 45
294 "1983" 45
295 "1983" 48
296 "1983" 48
297 "1983" 48
298 "1983" 48
299 "1983" 48
300 "1983" 48
301 "1983" 48
302 "1983" 48
303 "1983" 48
304 "1983" 48
305 "1983" 48
306 "1983" 48
307 "1983" 48
308 "1983" 48
309 "1983" 48
310 "1983" 48
311 "1983" 48
312 "1983" 48
313 "1983" 48
314 "1983" 48
315 "1983" 48
316 "1983" 48
317 "1983" 48
318 "1983" 48
319 "1983" 48
320 "1983" 48
321 "1983" 48
322 "1983" 48
323 "1983" 48
324 "1983" 48
325 "1983" 48
326 "1983" 48
327 "1983" 48
328 "1983" 48
329 "1983" 48
330 "1983" 48
331 "1983" 48
332 "1983" 48
333 "1983" 48
334 "1983" 48
335 "1983" 48
336 "1983" 48
337 "1983" 48
338 "1983" 48
339 "1983" 48
340 "1983" 48
341 "1983" 48
342 "1983" 48
343 "1983" 48
344 "1983" 48
345 "1983" 48
346 "1983" 48
347 "1983" 48
348 "1983" 48
349 "1983" 48
350 "1983" 48
351 "1983" 48
352 "1983" 48
353 "1983" 48
354 "1983" 48
355 "1983" 48
356 "1983" 48
357 "1983" 48
358 "1983" 48
359 "1983" 48
360 "1983" 48
361 "1983" 48
362 "1983" 48
363 "1983" 48
364 "1983" 48
365 "1983" 48
366 "1983" 48
367 "1983" 48
368 "1983" 48
369 "1983" 48
370 "1983" 48
371 "1983" 48
372 "1983" 48
373 "1983" 48
374 "1983" 48
375 "1983" 48
376 "1983" 48
377 "1983" 48
378 "1983" 48
379 "1983" 48
380 "1983" 48
381 "1983" 48
382 "1983" 48
383 "1983" 48
384 "1983" 48
385 "1983" 48
386 "1983" 48
387 "1983" 48
388 "1983" 48
389 "1983" 48
390 "1983" 48
391 "1983" 48
392 "1983" 48
393 "1983" 48
394 "1983" 48
395 "1983" 48
396 "1983" 48
397 "1983" 48
398 "1983" 48
399 "1983" 48
400 "1983" 48
401 "1983" 48
402 "1983" 48
403 "1983" 48
404 "1983" 48
405 "1983" 48
406 "1983" 48
407 "1983" 48
408 "1983" 48
409 "1983" 48
410 "1983" 48
411 "1983" 48
412 "1983" 48
413 "1983" 48
414 "1983" 48
415 "1983" 48
416 "1983" 48
417 "1983" 48
418 "1983" 48
419 "1983" 48
420 "1983" 48
421 "1983" 48
422 "1983" 48
423 "1983" 48
424 "1983" 48
425 "1983" 48
426 "1983" 48
427 "1983" 48
428 "1983" 48
429 "1983" 48
430 "1983" 48
431 "1983" 48
432 "1983" 48
433 "1983" 48
434 "1983" 48
435 "1983" 48
436 "1983" 48
437 "1983" 48
438 "1983" 48
439 "1983" 48
440 "1983" 48
441 "1983" 51
442 "1983" 51
443 "1983" 51
444 "1983" 51
445 "1983" 51
446 "1983" 51
447 "1983" 51
448 "1983" 51
449 "1983" 51
450 "1983" 51
451 "1983" 51
452 "1983" 51
453 "1983" 51
454 "1983" 51
455 "1983" 51
456 "1983" 51
457 "1983" 51
458 "1983" 51
459 "1983" 51
460 "1983" 51
461 "1983" 51
462 "1983" 51
463 "1983" 51
464 "1983" 51
465 "1983" 51
466 "1983" 51
467 "1983" 51
468 "1983" 51
469 "1983" 51
470 "1983" 51
471 "1983" 51
472 "1983" 51
473 "1983" 51
474 "1983" 51
475 "1983" 51
476 "1983" 51
477 "1983" 51
478 "1983" 51
479 "1983" 51
480 "1983" 51
481 "1983" 51
482 "1983" 51
483 "1983" 51
484 "1983" 51
485 "1983" 51
486 "1983" 51
487 "1983" 51
488 "1983" 51
489 "1983" 51
490 "1983" 51
491 "1983" 51
492 "1983" 51
493 "1983" 51
494 "1983" 51
495 "1983" 51
496 "1983" 51
497 "1983" 51
498 "1983" 51
499 "1983" 51
500 "1983" 51
501 "1983" 51
502 "1983" 51
503 "1983" 51
504 "1983" 51
505 "1983" 51
506 "1983" 51
507 "1983" 51
508 "1983" 51
509 "1983" 51
510 "1983" 51
511 "1983" 51
512 "1983" 51
513 "1983" 51
514 "1983" 51
515 "1983" 51
516 "1983" 51
517 "1983" 51
518 "1983" 51
519 "1983" 51
520 "1983" 51
521 "1983" 51
522 "1983" 51
523 "1983" 51
524 "1983" 51
525 "1983" 51
526 "1983" 51
527 "1983" 51
528 "1983" 51
529 "1983" 51
530 "1983" 51
531 "1983" 51
532 "1983" 51
533 "1983" 51
534 "1983" 51
535 "1983" 51
536 "1983" 51
537 "1983" 51
538 "1983" 51
539 "1983" 51
540 "1983" 51
541 "1983" 51
542 "1983" 51
543 "1983" 51
544 "1983" 51
545 "1983" 51
546 "1983" 51
547 "1983" 51
548 "1983" 51
549 "1983" 51
550 "1983" 51
551 "1983" 51
552 "1983" 51
553 "1983" 51
554 "1983" 51
555 "1983" 51
556 "1983" 51
557 "1983" 51
558 "1983" 51
559 "1983" 51
560 "1983" 51
561 "1983" 51
562 "1983" 51
563 "1983" 51
564 "1983" 51
565 "1983" 51
566 "1983" 51
567 "1983" 51
568 "1983" 51
569 "1983" 51
570 "1983" 51
571 "1983" 51
572 "1983" 51
573 "1983" 51
574 "1983" 51
575 "1983" 51
576 "1983" 51
577 "1983" 51
578 "1983" 51
579 "1983" 51
580 "1983" 51
581 "1983" 51
582 "1983" 51
583 "1983" 51
584 "1983" 51
585 "1983" 51
586 "1983" 51
587 "1983" 51
588 "1983" 51
589 "1983" 51
590 "1983" 51
591 "1983" 51
592 "1983" 51
593 "1983" 51
594 "1983" 51
595 "1983" 51
596 "1983" 51
597 "1983" 51
598 "1983" 51
599 "1983" 51
600 "1983" 51
601 "1983" 51
602 "1983" 51
603 "1983" 51
604 "1983" 51
605 "1983" 51
606 "1983" 51
607 "1983" 51
608 "1983" 51
609 "1983" 51
610 "1983" 51
611 "1983" 51
612 "1983" 51
613 "1983" 51
614 "1983" 51
615 "1983" 51
616 "1983" 54
617 "1983" 54
618 "1983" 54
619 "1983" 54
620 "1983" 54
621 "1983" 54
622 "1983" 54
623 "1983" 54
624 "1983" 54
625 "1983" 54
626 "1983" 54
627 "1983" 54
628 "1983" 54
629 "1983" 54
630 "1983" 54
631 "1983" 54
632 "1983" 54
633 "1983" 54
634 "1983" 54
635 "1983" 54
636 "1983" 54
637 "1983" 54
638 "1983" 54
639 "1983" 54
640 "1983" 54
641 "1983" 54
642 "1983" 54
643 "1983" 54
644 "1983" 54
645 "1983" 54
646 "1983" 54
647 "1983" 54
648 "1983" 54
649 "1983" 54
650 "1983" 54
651 "1983" 54
652 "1983" 54
653 "1983" 54
654 "1983" 54
655 "1983" 54
656 "1983" 54
657 "1983" 54
658 "1983" 54
659 "1983" 54
660 "1983" 54
661 "1983" 54
662 "1983" 54
663 "1983" 54
664 "1983" 54
665 "1983" 54
666 "1983" 54
667 "1983" 54
668 "1983" 54
669 "1983" 54
670 "1983" 54
671 "1983" 54
672 "1983" 54
673 "1983" 54
674 "1983" 54
675 "1983" 54
676 "1983" 54
677 "1983" 54
678 "1983" 54
679 "1983" 54
680 "1983" 54
681 "1983" 54
682 "1983" 54
683 "1983" 54
684 "1983" 54
685 "1983" 54
686 "1983" 54
687 "1983" 54
688 "1983" 54
689 "1983" 54
690 "1983" 54
691 "1983" 54
692 "1983" 54
693 "1983" 54
694 "1983" 54
695 "1983" 54
696 "1983" 54
697 "1983" 54
698 "1983" 54
699 "1983" 54
700 "1983" 54
701 "1983" 54
702 "1983" 54
703 "1983" 54
704 "1983" 54
705 "1983" 54
706 "1983" 54
707 "1983" 54
708 "1983" 54
709 "1983" 54
710 "1983" 54
711 "1983" 54
712 "1983" 54
713 "1983" 54
714 "1983" 54
715 "1983" 54
716 "1983" 54
717 "1983" 54
718 "1983" 54
719 "1983" 54
720 "1983" 54
721 "1983" 54
722 "1983" 54
723 "1983" 54
724 "1983" 54
725 "1983" 54
726 "1983" 54
727 "1983" 54
728 "1983" 54
729 "1983" 54
730 "1983" 54
731 "1983" 54
732 "1983" 54
733 "1983" 54
734 "1983" 54
735 "1983" 54
736 "1983" 54
737 "1983" 54
738 "1983" 54
739 "1983" 54
740 "1983" 54
741 "1983" 54
742 "1983" 54
743 "1983" 54
744 "1983" 54
745 "1983" 54
746 "1983" 54
747 "1983" 54
748 "1983" 54
749 "1983" 54
750 "1983" 54
751 "1983" 54
752 "1983" 54
753 "1983" 54
754 "1983" 54
755 "1983" 54
756 "1983" 54
757 "1983" 54
758 "1983" 54
759 "1983" 54
760 "1983" 54
761 "1983" 54
762 "1983" 54
763 "1983" 54
764 "1983" 54
765 "1983" 54
766 "1983" 54
767 "1983" 54
768 "1983" 54
769 "1983" 54
770 "1983" 54
771 "1983" 57
772 "1983" 57
773 "1983" 57
774 "1983" 57
775 "1983" 57
776 "1983" 57
777 "1983" 57
778 "1983" 57
779 "1983" 57
780 "1983" 57
781 "1983" 57
782 "1983" 57
783 "1983" 57
784 "1983" 57
785 "1983" 57
786 "1983" 57
787 "1983" 57
788 "1983" 57
789 "1983" 57
790 "1983" 57
791 "1983" 57
792 "1983" 57
793 "1983" 57
794 "1983" 57
795 "1983" 57
796 "1983" 57
797 "1983" 57
798 "1983" 57
799 "1983" 57
800 "1983" 57
801 "1983" 57
802 "1983" 57
803 "1983" 57
804 "1983" 57
805 "1983" 57
806 "1983" 57
807 "1983" 57
808 "1983" 57
809 "1983" 57
810 "1983" 57
811 "1983" 57
812 "1983" 57
813 "1983" 57
814 "1983" 57
815 "1983" 57
816 "1983" 57
817 "1983" 57
818 "1983" 57
819 "1983" 57
820 "1983" 57
821 "1983" 57
822 "1983" 57
823 "1983" 57
824 "1983" 57
825 "1983" 57
826 "1983" 57
827 "1983" 57
828 "1983" 57
829 "1983" 57
830 "1983" 57
831 "1983" 57
832 "1983" 57
833 "1983" 57
834 "1983" 57
835 "1983" 57
836 "1983" 57
837 "1983" 57
838 "1983" 57
839 "1983" 57
840 "1983" 57
841 "1983" 57
842 "1983" 57
843 "1983" 57
844 "1983" 57
845 "1983" 57
846 "1983" 57
847 "1983" 57
848 "1983" 57
849 "1983" 57
850 "1983" 57
851 "1983" 57
852 "1983" 57
853 "1983" 57
854 "1983" 57
855 "1983" 57
856 "1983" 57
857 "1983" 57
858 "1983" 57
859 "1983" 57
860 "1983" 57
861 "1983" 57
862 "1983" 57
863 "1983" 57
864 "1983" 57
865 "1983" 57
866 "1983" 57
867 "1983" 57
868 "1983" 57
869 "1983" 57
870 "1983" 57
871 "1983" 57
872 "1983" 57
873 "1983" 57
874 "1983" 57
875 "1983" 57
876 "1983" 57
877 "1983" 57
878 "1983" 57
879 "1983" 57
880 "1983" 57
881 "1983" 57
882 "1983" 57
883 "1983" 57
884 "1983" 57
885 "1983" 57
886 "1983" 57
887 "1983" 57
888 "1983" 57
889 "1983" 57
890 "1983" 57
891 "1983" 57
892 "1983" 57
893 "1983" 57
894 "1983" 57
895 "1983" 60
896 "1983" 60
897 "1983" 60
898 "1983" 60
899 "1983" 60
900 "1983" 60
901 "1983" 60
902 "1983" 60
903 "1983" 60
904 "1983" 60
905 "1983" 60
906 "1983" 60
907 "1983" 60
908 "1983" 60
909 "1983" 60
910 "1983" 60
911 "1983" 60
912 "1983" 60
913 "1983" 60
914 "1983" 60
915 "1983" 60
916 "1983" 60
917 "1983" 60
918 "1983" 60
919 "1983" 60
920 "1983" 60
921 "1983" 60
922 "1983" 60
923 "1983" 60
924 "1983" 60
925 "1983" 60
926 "1983" 60
927 "1983" 60
928 "1983" 60
929 "1983" 60
930 "1983" 60
931 "1983" 60
932 "1983" 60
933 "1983" 60
934 "1983" 60
935 "1983" 60
936 "1983" 60
937 "1983" 60
938 "1983" 60
939 "1983" 60
940 "1983" 60
941 "1983" 60
942 "1983" 60
943 "1983" 60
944 "1983" 60
945 "1983" 60
946 "1983" 60
947 "1983" 60
948 "1983" 60
949 "1983" 60
950 "1983" 60
951 "1983" 60
952 "1983" 60
953 "1983" 60
954 "1983" 60
955 "1983" 60
956 "1983" 60
957 "1983" 60
958 "1983" 60
959 "1983" 60
960 "1983" 60
961 "1983" 60
962 "1983" 60
963 "1983" 60
964 "1983" 60
965 "1983" 60
966 "1983" 60
967 "1983" 60
968 "1983" 60
969 "1983" 60
970 "1983" 60
971 "1983" 60
972 "1983" 60
973 "1983" 60
974 "1983" 60
975 "1983" 60
976 "1983" 60
977 "1983" 60
978 "1983" 60
979 "1983" 60
980 "1983" 60
981 "1983" 60
982 "1983" 60
983 "1983" 60
984 "1983" 60
985 "1983" 60
986 "1983" 60
987 "1983" 60
988 "1983" 60
989 "1983" 60
990 "1983" 60
991 "1983" 60
992 "1983" 60
993 "1983" 60
994 "1983" 60
995 "1983" 60
996 "1983" 60
997 "1983" 60
998 "1983" 60
999 "1983" 60
1000 "1983" 60
1001 "1983" 60
1002 "1983" 60
1003 "1983" 63
1004 "1983" 63
1005 "1983" 63
1006 "1983" 63
1007 "1983" 63
1008 "1983" 63
1009 "1983" 63
1010 "1983" 63
1011 "1983" 63
1012 "1983" 63
1013 "1983" 63
1014 "1983" 63
1015 "1983" 63
1016 "1983" 63
1017 "1983" 63
1018 "1983" 63
1019 "1983" 63
1020 "1983" 63
1021 "1983" 63
1022 "1983" 63
1023 "1983" 63
1024 "1983" 63
1025 "1983" 63
1026 "1983" 63
1027 "1983" 63
1028 "1983" 63
1029 "1983" 63
1030 "1983" 63
1031 "1983" 63
1032 "1983" 63
1033 "1983" 63
1034 "1983" 63
1035 "1983" 63
1036 "1983" 63
1037 "1983" 63
1038 "1983" 63
1039 "1983" 63
1040 "1983" 63
1041 "1983" 63
1042 "1983" 63
1043 "1983" 63
1044 "1983" 63
1045 "1983" 63
1046 "1983" 63
1047 "1983" 63
1048 "1983" 63
1049 "1983" 63
1050 "1983" 63
1051 "1983" 63
1052 "1983" 63
1053 "1983" 63
1054 "1983" 63
1055 "1983" 63
1056 "1983" 63
1057 "1983" 63
1058 "1983" 63
1059 "1983" 63
1060 "1983" 63
1061 "1983" 63
1062 "1983" 63
1063 "1983" 63
1064 "1983" 63
1065 "1983" 63
1066 "1983" 63
1067 "1983" 63
1068 "1983" 63
1069 "1983" 63
1070 "1983" 63
1071 "1983" 63
1072 "1983" 63
1073 "1983" 63
1074 "1983" 63
1075 "1983" 63
1076 "1983" 66
1077 "1983" 66
1078 "1983" 66
1079 "1983" 66
1080 "1983" 66
1081 "1983" 66
1082 "1983" 66
1083 "1983" 66
1084 "1983" 66
1085 "1983" 66
1086 "1983" 66
1087 "1983" 66
1088 "1983" 66
1089 "1983" 66
1090 "1983" 66
1091 "1983" 66
1092 "1983" 66
1093 "1983" 66
1094 "1983" 66
1095 "1983" 66
1096 "1983" 66
1097 "1983" 66
1098 "1983" 66
1099 "1983" 66
1100 "1983" 66
1101 "1983" 66
1102 "1983" 66
1103 "1983" 66
1104 "1983" 66
1105 "1983" 66
1106 "1983" 66
1107 "1983" 66
1108 "1983" 66
1109 "1983" 66
1110 "1983" 66
1111 "1983" 66
1112 "1983" 66
1113 "1983" 66
1114 "1983" 66
1115 "1983" 66
1116 "1983" 66
1117 "1983" 66
1118 "1983" 66
1119 "1983" 66
1120 "1983" 66
1121 "1983" 66
1122 "1983" 66
1123 "1983" 66
1124 "1983" 66
1125 "1983" 66
1126 "1983" 66
1127 "1983" 66
1128 "1983" 66
1129 "1983" 66
1130 "1983" 66
1131 "1983" 66
1132 "1983" 66
1133 "1983" 66
1134 "1983" 66
1135 "1983" 66
1136 "1983" 66
1137 "1983" 66
1138 "1983" 66
1139 "1983" 69
1140 "1983" 69
1141 "1983" 69
1142 "1983" 69
1143 "1983" 69
1144 "1983" 69
1145 "1983" 69
1146 "1983" 69
1147 "1983" 69
1148 "1983" 69
1149 "1983" 69
1150 "1983" 69
1151 "1983" 69
1152 "1983" 69
1153 "1983" 69
1154 "1983" 69
1155 "1983" 69
1156 "1983" 69
1157 "1983" 69
1158 "1983" 69
1159 "1983" 69
1160 "1983" 69
1161 "1983" 69
1162 "1983" 69
1163 "1983" 69
1164 "1983" 69
1165 "1983" 69
1166 "1983" 69
1167 "1983" 69
1168 "1983" 69
1169 "1983" 69
1170 "1983" 69
1171 "1983" 69
1172 "1983" 69
1173 "1983" 69
1174 "1983" 69
1175 "1983" 69
1176 "1983" 72
1177 "1983" 72
1178 "1983" 72
1179 "1983" 72
1180 "1983" 72
1181 "1983" 72
1182 "1983" 72
1183 "1983" 72
1184 "1983" 72
1185 "1983" 72
1186 "1983" 72
1187 "1983" 72
1188 "1983" 72
1189 "1983" 72
1190 "1983" 72
1191 "1983" 72
1192 "1983" 72
1193 "1983" 72
1194 "1983" 72
1195 "1983" 72
1196 "1983" 72
1197 "1983" 72
1198 "1983" 72
1199 "1983" 72
1200 "1983" 72
1201 "1983" 72
1202 "1983" 72
1203 "1983" 72
1204 "1983" 72
1205 "1983" 72
1206 "1983" 72
1207 "1983" 72
1208 "1983" 72
1209 "1983" 75
1210 "1983" 75
1211 "1983" 75
1212 "1983" 75
1213 "1983" 75
1214 "1983" 75
1215 "1983" 75
1216 "1983" 75
1217 "1983" 75
1218 "1983" 75
1219 "1983" 75
1220 "1983" 75
1221 "1983" 75
1222 "1983" 75
1223 "1983" 75
1224 "1983" 75
1225 "1983" 75
1226 "1983" 75
1227 "1983" 78
1228 "1983" 78
1229 "1983" 78
1230 "1983" 78
1231 "1983" 78
1232 "1983" 78
1233 "1983" 78
1234 "1983" 78
1235 "1983" 78
1236 "1983" 78
1237 "1983" 81
1238 "1983" 81
1239 "1983" 81
1240 "1983" 81
1241 "1983" 81
1242 "1983" 81
1243 "1983" 81
1244 "1983" 81
1245 "1983" 81
1246 "1983" 81
1247 "1983" 81
1248 "1983" 81
1249 "1983" 81
1250 "1983" 81
1251 "1983" 81
1252 "1983" 81
1253 "1983" 81
1254 "1983" 81
1255 "1983" 81
1256 "1983" 81
1257 "1983" 81
1258 "1983" 81
1259 "1983" 81
1260 "1983" 81
1261 "1983" 81
1262 "1983" 81
1263 "1983" 81
1264 "1983" 81
1265 "1983" 81
1266 "1983" 81
1267 "1983" 81
1268 "1983" 81
1269 "1983" 81
1270 "1983" 84
1271 "1983" 84
1272 "1983" 84
1273 "1983" 84
1274 "1983" 84
1275 "1983" 84
1276 "1983" 84
1277 "1983" 84
1278 "1983" 84
1279 "1983" 84
1280 "1983" 84
1281 "1983" 84
1282 "1983" 84
1283 "1983" 84
1284 "1983" 87
1285 "1983" 87
1286 "1983" 87
1287 "1983" 87
1288 "1983" 87
1289 "1983" 87
1290 "1983" 87
1291 "1983" 87
1292 "1983" 87
1293 "1983" 87
1294 "1983" 88
1295 "1983" 88
1296 "1983" 88
1297 "1983" 88
1298 "1983" 88
1299 "1983" 88
1631 "1998" 21
1632 "1998" 21
1633 "1998" 21
1634 "1998" 27
1635 "1998" 27
1636 "1998" 27
1637 "1998" 27
1638 "1998" 27
1639 "1998" 30
1640 "1998" 30
1641 "1998" 30
1642 "1998" 31
1643 "1998" 31
1644 "1998" 31
1645 "1998" 31
1646 "1998" 31
1647 "1998" 31
1648 "1998" 32
1649 "1998" 33
1650 "1998" 33
1651 "1998" 33
1652 "1998" 33
1653 "1998" 33
1654 "1998" 33
1655 "1998" 33
1656 "1998" 34
1657 "1998" 34
1658 "1998" 34
1659 "1998" 34
1660 "1998" 34
1661 "1998" 35
1662 "1998" 35
1663 "1998" 36
1664 "1998" 36
1665 "1998" 36
1666 "1998" 36
1667 "1998" 36
1668 "1998" 36
1669 "1998" 36
1670 "1998" 36
1671 "1998" 36
1672 "1998" 37
1673 "1998" 37
1674 "1998" 37
1675 "1998" 37
1676 "1998" 38
1677 "1998" 38
1678 "1998" 38
1679 "1998" 38
1680 "1998" 38
1681 "1998" 38
1682 "1998" 38
1683 "1998" 38
1684 "1998" 39
1685 "1998" 39
1686 "1998" 39
1687 "1998" 39
1688 "1998" 39
1689 "1998" 39
1690 "1998" 39
1691 "1998" 39
1692 "1998" 39
1693 "1998" 39
1694 "1998" 40
1695 "1998" 40
1696 "1998" 40
1697 "1998" 40
1698 "1998" 40
1699 "1998" 40
1700 "1998" 40
1701 "1998" 40
1702 "1998" 40
1703 "1998" 40
1704 "1998" 41
1705 "1998" 41
1706 "1998" 41
1707 "1998" 41
1708 "1998" 41
1709 "1998" 41
1710 "1998" 41
1711 "1998" 41
1712 "1998" 41
1713 "1998" 41
1714 "1998" 41
1715 "1998" 41
1716 "1998" 41
1717 "1998" 41
1718 "1998" 42
1719 "1998" 42
1720 "1998" 42
1721 "1998" 42
1722 "1998" 42
1723 "1998" 42
1724 "1998" 42
1725 "1998" 42
1726 "1998" 42
1727 "1998" 42
1728 "1998" 42
1729 "1998" 42
1730 "1998" 43
1731 "1998" 43
1732 "1998" 43
1733 "1998" 43
1734 "1998" 43
1735 "1998" 43
1736 "1998" 43
1737 "1998" 43
1738 "1998" 43
1739 "1998" 43
1740 "1998" 43
1741 "1998" 43
1742 "1998" 43
1743 "1998" 43
1744 "1998" 43
1745 "1998" 43
1746 "1998" 44
1747 "1998" 44
1748 "1998" 44
1749 "1998" 44
1750 "1998" 44
1751 "1998" 44
1752 "1998" 44
1753 "1998" 44
1754 "1998" 45
1755 "1998" 45
1756 "1998" 45
1757 "1998" 45
1758 "1998" 45
1759 "1998" 45
1760 "1998" 45
1761 "1998" 45
1762 "1998" 45
1763 "1998" 45
1764 "1998" 45
1765 "1998" 45
1766 "1998" 45
1767 "1998" 45
1768 "1998" 45
1769 "1998" 45
1770 "1998" 45
1771 "1998" 45
1772 "1998" 45
1773 "1998" 45
1774 "1998" 45
1775 "1998" 45
1776 "1998" 45
1777 "1998" 45
1778 "1998" 46
1779 "1998" 46
1780 "1998" 46
1781 "1998" 46
1782 "1998" 46
1783 "1998" 46
1784 "1998" 46
1785 "1998" 46
1786 "1998" 46
1787 "1998" 46
1788 "1998" 46
1789 "1998" 46
1790 "1998" 46
1791 "1998" 46
1792 "1998" 47
1793 "1998" 47
1794 "1998" 47
1795 "1998" 47
1796 "1998" 47
1797 "1998" 47
1798 "1998" 47
1799 "1998" 48
1800 "1998" 48
1801 "1998" 48
1802 "1998" 48
1803 "1998" 48
1804 "1998" 48
1805 "1998" 48
1806 "1998" 48
1807 "1998" 48
1808 "1998" 48
1809 "1998" 48
1810 "1998" 48
1811 "1998" 48
1812 "1998" 48
1813 "1998" 48
1814 "1998" 48
1815 "1998" 48
1816 "1998" 48
1817 "1998" 49
1818 "1998" 49
1819 "1998" 49
1820 "1998" 49
1821 "1998" 49
1822 "1998" 49
1823 "1998" 49
1824 "1998" 49
1825 "1998" 49
1826 "1998" 49
1827 "1998" 49
1828 "1998" 49
1829 "1998" 49
1830 "1998" 49
1831 "1998" 49
1832 "1998" 49
1833 "1998" 49
1834 "1998" 49
1835 "1998" 49
1836 "1998" 49
1837 "1998" 49
1838 "1998" 49
1839 "1998" 49
1840 "1998" 50
1841 "1998" 50
1842 "1998" 50
1843 "1998" 50
1844 "1998" 50
1845 "1998" 50
1846 "1998" 50
1847 "1998" 50
1848 "1998" 50
1849 "1998" 50
1850 "1998" 50
1851 "1998" 50
1852 "1998" 50
1853 "1998" 50
1854 "1998" 50
1855 "1998" 50
1856 "1998" 50
1857 "1998" 50
1858 "1998" 50
1859 "1998" 50
1860 "1998" 50
1861 "1998" 50
1862 "1998" 50
1863 "1998" 50
1864 "1998" 50
1865 "1998" 51
1866 "1998" 51
1867 "1998" 51
1868 "1998" 51
1869 "1998" 51
1870 "1998" 51
1871 "1998" 51
1872 "1998" 51
1873 "1998" 51
1874 "1998" 51
1875 "1998" 51
1876 "1998" 51
1877 "1998" 51
1878 "1998" 51
1879 "1998" 52
1880 "1998" 52
1881 "1998" 52
1882 "1998" 52
1883 "1998" 52
1884 "1998" 52
1885 "1998" 52
1886 "1998" 52
1887 "1998" 52
1888 "1998" 52
1889 "1998" 52
1890 "1998" 52
1891 "1998" 52
1892 "1998" 52
1893 "1998" 52
1894 "1998" 52
1895 "1998" 52
1896 "1998" 52
1897 "1998" 53
1898 "1998" 53
1899 "1998" 53
1900 "1998" 53
1901 "1998" 53
1902 "1998" 53
1903 "1998" 53
1904 "1998" 53
1905 "1998" 53
1906 "1998" 53
1907 "1998" 53
1908 "1998" 53
1909 "1998" 53
1910 "1998" 53
1911 "1998" 53
1912 "1998" 53
1913 "1998" 53
1914 "1998" 53
1915 "1998" 53
1916 "1998" 53
1917 "1998" 53
1918 "1998" 53
1919 "1998" 54
1920 "1998" 54
1921 "1998" 54
1922 "1998" 54
1923 "1998" 54
1924 "1998" 54
1925 "1998" 54
1926 "1998" 54
1927 "1998" 54
1928 "1998" 54
1929 "1998" 54
1930 "1998" 55
1931 "1998" 55
1932 "1998" 55
1933 "1998" 55
1934 "1998" 55
1935 "1998" 55
1936 "1998" 55
1937 "1998" 55
1938 "1998" 55
1939 "1998" 55
1940 "1998" 55
1941 "1998" 55
1942 "1998" 55
1943 "1998" 55
1944 "1998" 55
1945 "1998" 55
1946 "1998" 55
1947 "1998" 55
1948 "1998" 55
1949 "1998" 55
1950 "1998" 55
1951 "1998" 55
1952 "1998" 55
1953 "1998" 56
1954 "1998" 56
1955 "1998" 56
1956 "1998" 56
1957 "1998" 56
1958 "1998" 56
1959 "1998" 56
1960 "1998" 56
1961 "1998" 56
1962 "1998" 56
1963 "1998" 56
1964 "1998" 56
1965 "1998" 56
1966 "1998" 56
1967 "1998" 56
1968 "1998" 56
1969 "1998" 56
1970 "1998" 56
1971 "1998" 56
1972 "1998" 56
1973 "1998" 56
1974 "1998" 56
1975 "1998" 57
1976 "1998" 57
1977 "1998" 57
1978 "1998" 57
1979 "1998" 57
1980 "1998" 57
1981 "1998" 57
1982 "1998" 57
1983 "1998" 57
1984 "1998" 57
1985 "1998" 57
1986 "1998" 57
1987 "1998" 58
1988 "1998" 58
1989 "1998" 58
1990 "1998" 58
1991 "1998" 58
1992 "1998" 58
1993 "1998" 58
1994 "1998" 58
1995 "1998" 58
1996 "1998" 58
1997 "1998" 58
1998 "1998" 58
1999 "1998" 58
2000 "1998" 58
2001 "1998" 59
2002 "1998" 59
2003 "1998" 59
2004 "1998" 59
2005 "1998" 59
2006 "1998" 59
2007 "1998" 59
2008 "1998" 59
2009 "1998" 59
2010 "1998" 59
2011 "1998" 59
2012 "1998" 59
2013 "1998" 59
2014 "1998" 59
2015 "1998" 59
2016 "1998" 59
2017 "1998" 60
2018 "1998" 60
2019 "1998" 60
2020 "1998" 60
2021 "1998" 60
2022 "1998" 60
2023 "1998" 60
2024 "1998" 60
2025 "1998" 60
2026 "1998" 60
2027 "1998" 60
2028 "1998" 60
2029 "1998" 60
2030 "1998" 60
2031 "1998" 60
2032 "1998" 61
2033 "1998" 61
2034 "1998" 61
2035 "1998" 61
2036 "1998" 61
2037 "1998" 61
2038 "1998" 61
2039 "1998" 61
2040 "1998" 61
2041 "1998" 61
2042 "1998" 61
2043 "1998" 61
2044 "1998" 61
2045 "1998" 61
2046 "1998" 61
2047 "1998" 61
2048 "1998" 61
2049 "1998" 62
2050 "1998" 62
2051 "1998" 62
2052 "1998" 62
2053 "1998" 62
2054 "1998" 62
2055 "1998" 62
2056 "1998" 62
2057 "1998" 62
2058 "1998" 62
2059 "1998" 62
2060 "1998" 62
2061 "1998" 63
2062 "1998" 63
2063 "1998" 63
2064 "1998" 63
2065 "1998" 63
2066 "1998" 63
2067 "1998" 63
2068 "1998" 63
2069 "1998" 63
2070 "1998" 63
2071 "1998" 63
2072 "1998" 63
2073 "1998" 63
2074 "1998" 63
2075 "1998" 64
2076 "1998" 64
2077 "1998" 64
2078 "1998" 64
2079 "1998" 64
2080 "1998" 64
2081 "1998" 64
2082 "1998" 64
2083 "1998" 64
2084 "1998" 64
2085 "1998" 64
2086 "1998" 64
2087 "1998" 65
2088 "1998" 65
2089 "1998" 65
2090 "1998" 65
2091 "1998" 65
2092 "1998" 65
2093 "1998" 65
2094 "1998" 65
2095 "1998" 65
2096 "1998" 66
2097 "1998" 66
2098 "1998" 66
2099 "1998" 66
2100 "1998" 66
2101 "1998" 67
2102 "1998" 67
2103 "1998" 67
2104 "1998" 67
2105 "1998" 67
2106 "1998" 67
2107 "1998" 67
2108 "1998" 67
2109 "1998" 67
2110 "1998" 68
2111 "1998" 68
2112 "1998" 68
2113 "1998" 68
2114 "1998" 68
2115 "1998" 68
2116 "1998" 68
2117 "1998" 68
2118 "1998" 68
2119 "1998" 68
2120 "1998" 68
2121 "1998" 68
2122 "1998" 69
2123 "1998" 69
2124 "1998" 69
2125 "1998" 70
2126 "1998" 70
2127 "1998" 70
2128 "1998" 71
2129 "1998" 71
2130 "1998" 71
2131 "1998" 71
2132 "1998" 71
2133 "1998" 71
2134 "1998" 71
2135 "1998" 72
2136 "1998" 72
2137 "1998" 72
2138 "1998" 72
2139 "1998" 73
2140 "1998" 73
2141 "1998" 73
2142 "1998" 73
2143 "1998" 73
2144 "1998" 73
2145 "1998" 73
2146 "1998" 74
2147 "1998" 74
2148 "1998" 74
2149 "1998" 75
2150 "1998" 75
2151 "1998" 75
2152 "1998" 76
2153 "1998" 76
2154 "1998" 77
2155 "1998" 77
2156 "1998" 78
2157 "1998" 78
2158 "1998" 78
2159 "1998" 79
2160 "1998" 79
2161 "1998" 80
2162 "1998" 81
2163 "1998" 81
2164 "1998" 84
2165 "1998" 85
2166 "1998" 86
2167 "1998" 87
2168 "1998" 87
2169 "1998" 89
2170 "1998" 90
2171 "1998" 90
2172 "1998" 92
2173 "1998" 93
2174 "1998" 98
2175 "1999" 28
2176 "1999" 30
2177 "1999" 30
2178 "1999" 31
2179 "1999" 32
2180 "1999" 34
2181 "1999" 35
2182 "1999" 35
2183 "1999" 35
2184 "1999" 35
2185 "1999" 35
2186 "1999" 36
2187 "1999" 37
2188 "1999" 37
2189 "1999" 37
2190 "1999" 38
2191 "1999" 38
2192 "1999" 38
2193 "1999" 38
2194 "1999" 38
2195 "1999" 38
2196 "1999" 39
2197 "1999" 39
2198 "1999" 39
2199 "1999" 39
2200 "1999" 39
2201 "1999" 39
2202 "1999" 39
2203 "1999" 40
2204 "1999" 40
2205 "1999" 40
2206 "1999" 40
2207 "1999" 40
2208 "1999" 41
2209 "1999" 41
2210 "1999" 42
2211 "1999" 42
2212 "1999" 42
2213 "1999" 43
2214 "1999" 43
2215 "1999" 43
2216 "1999" 43
2217 "1999" 43
2218 "1999" 43
2219 "1999" 43
2220 "1999" 43
2221 "1999" 44
2222 "1999" 44
2223 "1999" 44
2224 "1999" 44
2225 "1999" 44
2226 "1999" 44
2227 "1999" 44
2228 "1999" 45
2229 "1999" 45
2230 "1999" 45
2231 "1999" 45
2232 "1999" 45
2233 "1999" 46
2234 "1999" 46
2235 "1999" 46
2236 "1999" 46
2237 "1999" 46
2238 "1999" 46
2239 "1999" 47
2240 "1999" 47
2241 "1999" 47
2242 "1999" 47
2243 "1999" 47
2244 "1999" 47
2245 "1999" 47
2246 "1999" 47
2247 "1999" 47
2248 "1999" 48
2249 "1999" 48
2250 "1999" 48
2251 "1999" 48
2252 "1999" 48
2253 "1999" 48
2254 "1999" 48
2255 "1999" 48
2256 "1999" 48
2257 "1999" 49
2258 "1999" 49
2259 "1999" 49
2260 "1999" 49
2261 "1999" 49
2262 "1999" 50
2263 "1999" 50
2264 "1999" 51
2265 "1999" 52
2266 "1999" 52
2267 "1999" 53
2268 "1999" 53
2269 "1999" 53
2270 "1999" 54
2271 "1999" 54
2272 "1999" 56
2273 "1999" 56
2274 "1999" 56
2275 "1999" 57
2276 "1999" 57
2277 "1999" 57
2278 "1999" 57
2279 "1999" 58
2280 "1999" 58
2281 "1999" 58
2282 "1999" 58
2283 "1999" 58
2284 "1999" 58
2285 "1999" 59
2286 "1999" 59
2287 "1999" 59
2288 "1999" 60
2289 "1999" 60
2290 "1999" 61
2291 "1999" 61
2292 "1999" 61
2293 "1999" 61
2294 "1999" 62
2295 "1999" 62
2296 "1999" 62
2297 "1999" 62
2298 "1999" 62
2299 "1999" 63
2300 "1999" 63
2301 "1999" 64
2302 "1999" 64
2303 "1999" 66
2304 "1999" 66
2305 "1999" 67
2306 "1999" 68
2307 "1999" 68
2308 "1999" 69
2309 "1999" 69
2310 "1999" 71
2311 "1999" 71
2312 "1999" 72
2313 "1999" 72
2314 "1999" 72
2315 "1999" 72
2316 "1999" 73
2317 "1999" 73
2318 "1999" 73
2319 "1999" 73
2320 "1999" 73
2321 "1999" 74
2322 "1999" 74
2323 "1999" 75
2324 "1999" 75
2325 "1999" 76
2326 "1999" 76
2327 "1999" 76
2328 "1999" 76
2329 "1999" 77
2330 "1999" 78
[truncated: 2,770 more rows]
