# Supplementary material for: So Long and Thanks for All the Fish: Overexploitation of the Regionally Endemic Galapagos Grouper Mycteroperca olfax (Jenyns, 1840)
Source: PLoS One. 2016 Oct 25;11(10):e0165167. doi: 10.1371/journal.pone.0165167 (PMC5079586; doi:10.1371/journal.pone.0165167)
Supplement: S2 File — Fishery health indicator dataset. (CSV) [file pone.0165167.s002.csv]

tot "lm_above" "lm_below" "lopt" "mg" "year"
1983 1299 17.2 82.8 12.4 4.8 1983
1998 544 14.5 85.5 13.2 2.9 1998
1999 160 20 80 17.5 2.5 1999
2000 264 11 89 11.4 0.8 2000
2001 553 18.4 81.6 15.2 5.4 2001
2002 292 11.6 88.4 11 1.7 2002
2003 191 13.1 86.9 16.2 0.5 2003
2009 663 12.8 87.2 11.8 3.3 2009
2011 314 10.5 89.5 10.5 1.9 2011
2012 489 4.3 95.7 4.7 0.2 2012
